# Supplementary material for: Exploring the Structurally Conserved Regions and Functional Significance in Bacterial N-Terminal Nucleophile (Ntn) Amide-Hydrolases
Source: Int J Mol Sci. 2024 Jun 21;25(13):6850. doi: 10.3390/ijms25136850 (PMC11241749; doi:10.3390/ijms25136850)
Supplement: Supplementary file 1 [file ijms-25-06850-s001.zip]

Archive with 1 entries (1 files):
- ijms-3031591-supplementary.pdf
